# Supplementary material for: The origin of Neolithic copper on the central Northern European plain and in Southern Scandinavia: Connectivities on a European scale
Source: PLoS One. 2023 May 10;18(5):e0283007. doi: 10.1371/journal.pone.0283007 (PMC10171686; doi:10.1371/journal.pone.0283007)
Supplement: S1 Table — (XLSX) [file pone.0283007.s001.xlsx]

## Sheet: S1 Table_NMS_BF_JPB
object ID	sample-no.	object/artefact	SAM original no.	inventory no.	Klassen/Stürup 2001	absolute date	findplace	context	analysis group	208Pb/206Pb	207Pb/206Pb	206Pb/204Pb	207Pb/204Pb calc	208Pb/204Pb calc	Consistent with the ores from	CU [wt%]	SN [wt%]	PB [wt%]	AS [wt%]	NI [wt%]	BI [wt%]	AG [wt%]	SB [wt%]	AU [wt%]	ZN [wt%]	CO [wt%]	comments
1	FG-861461	flat axe	FMZM 1538	Potsdam 1958:1		2800-2200 BC	Vietznitz, Havelland, Brandenburg, Germany	single find	3	2.07974	0.8403	18.647	15.669	38.781	Slovakia	99	0.005	0.02	0.14	0.039	0.058	0.161	0.026	0.01	0.1	0.006
2	FG-861462	flat axe	FMZM 1539	Potsdam, ehem. Heiligengrabe B 36a		1950-1700 BC	Stolzenburg, Vorpommern-Greifswald, Mecklenburg-Vorpommern, Germany	single find	4	1.90913	0.78279	20.149	15.773	38.467	United Kingdom, Wales, Great Orme	99	0.005	0.01	0.245	0.141	0.005	0.137	0.068	0.02	0.1	0.005
3	FG-861573	flat axe	FMZM 1650	Stralsund 7049, neu 1925:237		3750-3500 BC	Pantelitz, Stralsund, Mecklenburg-Vorpommern, Germany	single find	1	2.06698	0.83689	18.706	15.655	38.665	Bulgaria, Burgas	99	0.005	0.01	0.52	0.021	0.005	0.016	0.016	0.01	0.1	0.005
4	FG-861574	flat axe	FMZM 1651	Stralsund 7066, neu 1861:53		1950-1700 BC	Jasmund, Vorpommern-Rügen, Mecklenburg-Vorpommern, Germany	single find	4	2.08904	0.85025	18.408	15.651	38.455	Austria, North Tyrol	95	0.106	0.01	0.259	1.89	0.005	0.75	0.92	0.01	0.1	0.023
5	FG-862065	flat axe	FMZM 2310	Salzwedel V 2389		4100-3400 BC	Lübbars, Salzwedel, Sachsen-Anhalt, Germany	single find	1	2.07777	0.8431	18.504	15.601	38.447	Serbia, Majdanpek	99	0.005	0.01	0.68	0.01	0.005	0.139	0.101	0.01	0.1	0.005
6	FG-862067	Jászladány axe	FMZM 2312	Magdeburg 76/2		(4300) 3850/3800-3650/3500 BC	Karow, Jerichow, Sachsen-Anhalt, Germany	single find	1	2.07384	0.84125	18.567	15.619	38.505	Serbia, Majdanpek region (Selevac)	100	0.005	0.01	0.005	0.01	0.005	0.005	0.005	0.01	0.1	0.005
7	FG-862148	flat axe	FMZM 2393	Brandenburg V 129		3500-3300 BC	Tremmen, Havelland, Brandenburg, Germany	single find	2	2.09359	0.85403	18.313	15.639	38.34	Austria, North Tyrol	98	0.189	0.01	0.44	0.187	0.016	0.97	0.7	0.01	0.1	0.005
8	FG-862172	flat axe	FMZM 2417	Ummendorf IV 809		3700-3400 BC	Belsdorf, Haldensleben, Sachsen-Anhalt, Germany	single find	1	2.07634	0.84224	18.522	15.6	38.458	Serbia, Belovode	98	0.005	0.01	1.43	0.01	0.005	0.021	0.026	0.01	0.1	0.005
9	FG-862175	flat axe	FMZM 2420	Ummendorf IV 316		3700-3400 BC	Belsdorf, Haldensleben, Sachsen-Anhalt, Germany	single find	1	2.07361	0.84101	18.572	15.62	38.511	Serbia, Majdanpek region	99	0.005	0.01	0.59	0.013	0.005	0.066	0.038	0.01	0.1	0.005
10	FG-862261	Zabitz axe	FMZM 2506	Wolfenbüttel ohne Inv.nr.	X?	2300-2000 BC	Börßum, Wolfenbüttel, Niedersachsen, Germany	single find	3	2.07596	0.84105	18.602	15.645	38.617	Slovakia	98	0.005	0.18	1.3	0.01	0.01	0.009	0.106	0.01	0.1	0.005
11	MA-185617	flat axe	SAM 4270	Witten		3400-2800 BC	Herbede, Ennepe-Ruhr-Kreis, Nordrhein-Westfalen, Germany	single find	2	2.08349	0.85106	18.41	15.668	38.357	Austria, North Tyrol	0	0	0	0.01	0.01	0.001	0.62	0.17	0	0	0
12	MA-185619	flanged axe	SAM 4291	Osnabrück		2200-1900 BC	Ahausen, Osnabrück, Niedersachsen, Germany	depot	4	2.0914	0.84848	18.491	15.689	38.672	Austria, North Tyrol	0	0	0.01	0.41	1.7	0.009	0.68	3.2	0	0	0.05
13	MA-185621	flat axe	SAM 9690			1950-1700 BC	Wustermark, Osthavelland, Brandenburg, Germany	single find	4	2.07605	0.84183	18.554	15.619	38.519	Austria, North Tyrol
14	MA-185622	flat axe	SAM 9731	Berlin II 9481		1950-1700 BC	Uelzen, Uelzen, Niedersachsen, Germany	single find	4	1.73796	0.71436	22.256	15.899	38.68	United Kingdom, Wales, Great Orme	0	0	0	0.66	0.17	0.007	0.02	0.06	0	0	0
15	MA-185623	flat axe	SAM 9812			1950-1700 BC	Tarmov, Ostpringnitz-Ruppin, Brandenburg, Germany	single find	4	2.10945	0.85907	18.255	15.682	38.508	Italy, Trentino-Bolzano
16	MA-185624	flat axe	SAM 18191b	Schleswig K.S. 12520A		3500-3300 BC	Ratekau, Riesebusch, Ostholstein, Schleswig-Holstein, Germany	depot	2	2.08172	0.84593	18.466	15.621	38.441	Serbia, Majdanpek
17	MA-185625	spiral	SAM 18194	Schleswig K.S. 12520	X	3500-3300 BC	Ratekau, Riesebusch, Ostholstein, Schleswig-Holstein, Germany	depot	2	2.08087	0.842	18.609	15.669	38.723	Slovakia, Kremnica	0	0	0	0.74	0	0	0	0.12	0	0	0
18	MA-185626	spiral	SAM 18195	Schleswig K.S. 12520	X	3500-3300 BC	Ratekau, Riesebusch, Ostholstein, Schleswig-Holstein, Germany	depot	2	2.08418	0.84564	18.509	15.652	38.576	Serbia, Majdanpek or Slovakia	0	0	0	0.98	0	0.003	0.01	0.06	0	0	0
19	MA-185627	spiral	SAM 18197	Schleswig K.S. 18657	X	3500-3300 BC	Ratekau, Riesebusch, Ostholstein, Schleswig-Holstein, Germany	depot	2	2.0767	0.84201	18.553	15.622	38.529	Serbia, Selevac	0	0	0	0.33	0	0	0	0.04	0	0	0
20	MA-185629	spiral roll	SAM 21198	Meppen 600-2000160		3350-2800 BC	Emmeln, Meppen, Niedersachsen, Germany	burial, megalithic tomb	2	2.08192	0.83935	18.702	15.698	38.936	Slovakia	0	0	0	0.07	0.01	0.009	0.11	0	0	0	0
21	MA-186797	Zabitz axe	SAM 3790		X?	2300-2000 BC	Gastrup-Hölsen, Bad Salzuflen, Nordrhein-Westfalen, Germany	depot	3	2.07466	0.8406	18.604	15.639	38.597	Slovakia	0	0	0.02	0.49	0.02	0.009	0.01	0.09	0	0	0
22	MA-186798	Zabitz axe	SAM 9689			2300-2000 BC	Ketzin, Havelland, Brandenburg, Germany	single find	3	2.07405	0.84028	18.61	15.638	38.598	Slovakia
23	MA-191658	flat axe	SAM 3179	Lund 25653	X	3750-3300 BC	Viby, Scania	single find	1	2.0765	0.84169	18.567	15.627	38.553	Serbia, Majdanpek region (Selevac)
24	MA-191659	flat axe	SAM 3180	Lund 19241		3750-3300 BC	Sjösvalpet, Skåne län, Scania	single find	1	2.07402	0.84026	18.604	15.632	38.585	Serbia, Majdanpek region	0	0	0	0.6	0	0.006	0.02	0.009	0	0	0
25	MA-191660	flat axe	SAM 3181	Lund 2816	X	3500-3300 BC	Fosie , Skåne län, Scania	single find	2	2.07498	0.83926	18.632	15.637	38.661	Serbia, Majdanpek	0	0	0	0.52	0	0.001	0.01	0.02	0	0	0
26	MA-191661	flat axe	SAM 3182	Lund 28689		3750-3300 BC	Blågård, Scania	single find	1	2.07783	0.84343	18.489	15.594	38.417	Serbia, Majdanpek	0	0	0.03	1.7	0	0.001	0.01	0	0	0	0
27	MA-191662	flat axe	SAM 3183	Lund 25036		3750-3300 BC	Skudderup, Skåne län, Scania	depot	1	2.07286	0.83964	18.638	15.649	38.634	Serbia, Majdanpek region	0	0	0	0.04	0	0.005	0.01	0.01	0	0	0
28	MA-191663	flat axe	SAM 3185	Lund 24721a	X	3500-3300 BC	Fjälkinge, Skåne län, Scania	single find	2	2.07366	0.83984	18.613	15.632	38.597	Serbia, Majdanpek	0	0	0	0.15	0	0.001	0.01	0.05	0	0	0
29	MA-191664	flat axe	SAM 3186	Lund 24721b	X	3500-3300 BC	Fjälkinge, Skåne län, Scania	single find	2	2.07803	0.843	18.518	15.611	38.481	Serbia, Majdanpek	0	0	0.01	0.94	0.02	0.001	0.01	0	0	0	0
30	MA-191665	flat axe	SAM 8160	Kopenhagen B.30		2350-1950 BC	Ulvemosehusene, Solrød, Sjælland, Denmark	single find	3	2.11021	0.86624	18.03	15.619	38.047	unknown, possibly Northern Italy	0	0.08	0	0.83	0.21	0.02	0.57	1	0	0	0
31	MA-191666	flat axe	SAM 8163	Kopenhagen B. 2926	X	3500-3300 BC	Kirke Skjensved sn, Solrød, Sjælland, Denmark	single find	2	2.07523	0.84074	18.57	15.613	38.537	Serbia, Selevac	0	0	0.07	1.05	0.01	0	0.01	0.008	0	0	0
32	MA-191668	flat axe	SAM 8165	Kopenhagen B. 7856		2350-1950 BC	Flinterupgård, Sorø, Sjælland, Denmark	depot	3	2.10321	0.85685	18.303	15.683	38.495	unknown, possibly Northern Italy	0	0	0	0.05	0.06	0.002	0.31	0.13	0	0	0
33	MA-191670	flat axe	SAM 8170	Kopenhagen B. 1874	X	3500-3300 BC	Hjelmholt, Lolland Kommune, Sjælland, Denmark	single find	2	2.07662	0.8419	18.558	15.624	38.538	Serbia, Majdanpek	0	0	0	1	0.01	0.002	0	0.02	0	0	0
34	MA-191672	flat axe	SAM 8177	Kopenhagen B. 4402		3500-3300 BC	Ettrup, Vesthimmerlands Kommune, Nordjylland, Denmark	single find	2	2.07736	0.84268	18.523	15.609	38.479	Serbia, Majdanpek	0	0	0	0.94	0.01	0.001	0.01	0.006	0	0	0
35	MA-191673	flat axe	SAM 8178	Kopenhagen B.12047	X	3750-3300 BC	Sønder-Kollemorten, Vejle, Syddanmark, Denmark	single find	1	2.07515	0.84195	18.55	15.618	38.494	Serbia, Majdanpek region (Selevac)	0	0	0	0.25	0	0	0.01	0	0	0	0
36	MA-191675	chisel	SAM 8363	Kopenhagen B. 4020		1950-1700 BC	Assentoft, Randers Kommune, Midtjylland, Denmark	single find	4	2.09239	0.85229	18.368	15.655	38.433	Austria, North Tyrol	0	0.24	0	0.25	0.27	0.008	0.64	1.05	0	0	0
37	MA-191676	flat axe	SAM 8502	Kopenhagen B.11542	X	3500-3000 BC	Ørby Hage, Haderslev Kommune, Syddanmark, Denmark	single find	2	2.0728	0.83863	18.681	15.666	38.722	Serbia, Majdanpek	0	0	0	0.27	0	0	0	0.02	0	0	0
38	MA-191677	flat axe	SAM 8504	Kopenhagen B. 9177	X	3500-3000 BC	Skårup, Viborg Kommune, Midtjylland, Denmark	single find	2	2.0739	0.84077	18.58	15.621	38.533	Serbia, Selevac	0	0	0	0.61	0.01	0.001	0.01	0.02	0	0	0
39	MA-191678	flat axe	SAM 8505	Kopenhagen B. 6583	X	3500-3000 BC	Seeland, nördlich, Odsherred, Sjælland, Denmark	single find	2	2.07589	0.84056	18.618	15.649	38.649	Serbia, Zdrelo	0	0	0	1.35	0	0.002	0.01	0.07	0	0	0
40	MA-191679	flat axe	SAM 11894	Odense 15/31886283		3500-3300 BC	Hårby, Denmark	single find	2	2.10948	0.86017	18.241	15.69	38.479	Italy, Trentino- Bolzano	0	0	0	0	0	0	0.1	0.01	0	0	0
41	MA-191680	flat axe	SAM 11900	FSM CM 66		3500-3300 BC	Møllebakken, Randers Kommune, Midtjylland, Denmark	single find	2	2.061	0.83538	18.74	15.655	38.622	Bulgaria, Varly Briag
42	MA-191691	flat axe		99/1039		3800-3700 BC	Neuenkirchen, Mecklenburg-Vorpommern, Germany	depot	1	2.0786	0.8439	18.471	15.588	38.393	Serbia, Majdanpek	97	0.002	0.02	2.48	0.05	0.005	0.011	0.013	0.01	0.1	0.01
43	MA-215472	flanged axe		Halle/S. 11776:1:1		2000-1700 BC	Leppin in Saxony-Anhalt, Salzwedel, Sachsen-Anhalt, Germany	single find	4	2.093	0.84952	18.472	15.693	38.663	Austria, North Tyrol	93.6963	0.496074	0.00847167	0.8386	1.72233	0.005	1.0104	1.50751	0.01	0.06	0.0590567
44	MA-215473	flanged axe		Halle/S. 11777:1:1		2000-1700 BC	Harpe, Salzwedel, Sachsen-Anhalt, Germany	single find	4	2.11	0.86445	18.076	15.625	38.14	Austria, Montafon (possible)	97.648	0.0076491	0.006103	0.8002	0.0337167	0.0116367	0.958467	0.466429	0.01	0.0678	0.01
45	MA-215474	flat axe				4100-3400 BC	Frömkenberg, Kr. Höxter, Höxter, Nordrhein-Westfalen, Germany	single find	1	2.0778	0.84215	18.544	15.617	38.531	Serbia, Belovode	98.4556	0.005	0.07548	1.29467	0.0345	0.005	0.0181033	0.0298551	0.01	0.0829667	0.01	Marienberg (Erzgebirge) , Engelberg (Rheinisches Schiefergebirge) also Cyprus Limni
